# Supplementary material for: Intranasal M2SR and BM2SR Vaccine Viruses Do Not Shed or Transmit in Ferrets
Source: Vaccines (Basel). 2024 Oct 29;12(11):1228. doi: 10.3390/vaccines12111228 (PMC11598709; doi:10.3390/vaccines12111228)
Supplement: Supplementary file 1 [file vaccines-12-01228-s001.zip]

Archive with 1 entries (1 files):
- Supplementary_Data_18OCT2024clean.pdf
